# Supplementary material for: Defect-Enriched Graphene Nanoribbons Tune the Adsorption Behavior of the Mediator to Boost the Lactate/Oxygen Biofuel Cell
Source: Nanomaterials (Basel). 2023 Mar 17;13(6):1089. doi: 10.3390/nano13061089 (PMC10058110; doi:10.3390/nano13061089)
Supplement: Supplementary file 1 [file nanomaterials-13-01089-s001.zip]

Archive with 1 entries (1 files):
- nanomaterials-2260175-supplementary.pdf
